# Supplementary material for: Multilocus phylogeny and cryptic diversity of white-toothed shrews (Mammalia, Eulipotyphla, Crocidura) in China
Source: BMC Evol Biol. 2020 Feb 14;20:29. doi: 10.1186/s12862-020-1588-8 (PMC7023792; doi:10.1186/s12862-020-1588-8)
Supplement: Supplementary file 2 — Additional file 2: Table S2. Posterior probabilities supporting undescribed species/species using different algorithms and priors. [file 12862_2020_1588_MOESM2_ESM.xlsx]

## Sheet: bpp
Table 3 Posterior probabilities for the 14 putative species using different priors for model parameters (Analysis A11)
(a)  ~ G (2, 2000) and τ ~ G (2, 2000)
nDNA-algorithm0	speciesdelimitation=1 0 1	speciesdelimitation=1 0 5	speciesdelimitation=1 0 10	speciesdelimitation=1 0 1	speciesdelimitation=1 0 5	speciesdelimitation=1 0 10
	heredity= 1 4 4	heredity= 1 4 4	heredity= 1 4 4	locusrate = 1 5	locusrate = 1 5	locusrate = 1 5
	P[14] = 1.00	P[ 6] = 0.01180 P[ 7] = 0.00070 P[ 8] = 0.00020 P[11] = 0.00020 P[13] = 0.00085 P[14] = 0.98610	P[14] = 1.00	P[14] = 1.00	P[14] = 1.00; PP=0.55	P[14] = 1.00; PP=0.56
nDNA-algorithm1	speciesdelimitation=1 1 1 0.5	speciesdelimitation=1 1 1.5 1	speciesdelimitation=1 1 2 2	speciesdelimitation=1 1 1 0.5	speciesdelimitation=1 1 1.5 1	speciesdelimitation=1 1 2 2
	heredity= 1 4 4	heredity= 1 4 4	heredity= 1 4 4	locusrate = 1 10.0	locusrate = 1 10.0	locusrate = 1 10.0
	P[14] = 1.00	P[14] = 1.00	P[ 6] = 0.04255 P[ 7] = 0.00050 P[ 8] = 0.00395 P[ 9] = 0.00145 P[10] = 0.00020 P[12] = 0.00135 P[13] = 0.00775 P[14] = 0.94215	P[14] = 1.00	P[11] = 0.00015 P[12] = 0.00915 P[13] = 0.02160 P[14] = 0.96910	P[ 8] = 0.00040 P[ 9] = 0.00025 P[10] = 0.00015 P[13] = 0.00060 P[14] = 0.99860
mt&nDNA-algorithm0	speciesdelimitation=1 0 1	speciesdelimitation=1 0 5	speciesdelimitation=1 0 10	speciesdelimitation=1 0 1	speciesdelimitation=1 0 5	speciesdelimitation=1 0 10
	heredity= 1 1 4	heredity= 1 1 4	heredity= 1 1 4	locusrate = 1 5	locusrate = 1 5	locusrate = 1 5
	P[14] = 1.00	P[14] = 0.99995	P[13] = 0.00160 P[14] = 0.99840	P[14] = 1.00	P[14] = 1.00	P[13] = 0.00015 P[14] = 0.99985
mt&nDNA-algorithm1	speciesdelimitation=1 1 1 0.5	speciesdelimitation=1 1 1.5 1	speciesdelimitation=1 1 2 2	speciesdelimitation=1 1 1 0.5	speciesdelimitation=1 1 1.5 1	speciesdelimitation=1 1 2 2
	heredity= 1 1 4	heredity= 1 1 4	heredity= 1 1 4	locusrate = 1 10.0	locusrate = 1 10.0	locusrate = 1 10.0
	P[13] = 0.00025 P[14] = 0.99975	P[14] = 1.00	P[13] = 0.00895 P[14] = 0.99105	P[13] = 0.00640 P[14] = 0.99360	P[13] = 0.00105 P[14] = 0.99895	P[12] = 0.00620 P[13] = 0.02335 P[14] = 0.97045
(b)  ~ G (1, 10) and τ ~ G (2, 2000)
nDNA-algorithm0	speciesdelimitation=1 0 1	speciesdelimitation=1 0 5	speciesdelimitation=1 0 10	speciesdelimitation=1 0 1	speciesdelimitation=1 0 5	speciesdelimitation=1 0 10
	heredity= 1 4 4	heredity= 1 4 4	heredity= 1 4 4	locusrate = 1 5	locusrate = 1 5	locusrate = 1 5
	P[13] = 0.00150 P[14] = 0.99850	P[13] = 0.00095 P[14] = 0.99905	P[13] = 0.00015 P[14] = 0.99985	P[13] = 0.00055 P[14] = 0.99945	P[13] = 0.00090 P[14] = 0.99910	P[13] = 0.00140 P[14] = 0.99860
nDNA-algorithm1	speciesdelimitation=1 1 1 0.5	speciesdelimitation=1 1 1.5 1	speciesdelimitation=1 1 2 2	speciesdelimitation=1 1 1 0.5	speciesdelimitation=1 1 1.5 1	speciesdelimitation=1 1 2 2
	heredity= 1 4 4	heredity= 1 4 4	heredity= 1 4 4	locusrate = 1 10.0	locusrate = 1 10.0	locusrate = 1 10.0
	P[12] = 0.00030 P[13] = 0.04800 P[14] = 0.95170	P[13] = 0.03075 P[14] = 0.96925	P[13] = 0.04015 P[14] = 0.95985	P[13] = 0.04145 P[14] = 0.95845	P[13] = 0.05330 P[14] = 0.94665	P[12] = 0.00020 P[13] = 0.06010 P[14] = 0.93970
mt&nDNA-algorithm0	speciesdelimitation=1 0 1	speciesdelimitation=1 0 5	speciesdelimitation=1 0 10	speciesdelimitation=1 0 1	speciesdelimitation=1 0 5	speciesdelimitation=1 0 10
	heredity= 1 1 4	heredity= 1 1 4	heredity= 1 1 4	locusrate = 1 5	locusrate = 1 5	locusrate = 1 5
	P[13] = 0.00025 P[14] = 0.99975	P[13] = 0.00110 P[14] = 0.99890	P[13] = 0.00040 P[14] = 0.99960	P[13] = 0.00035 P[14] = 0.99965	P[13] = 0.00155 P[14] = 0.99845	P[13] = 0.00055 P[14] = 0.99945
mt&nDNA-algorithm1	speciesdelimitation=1 1 1 0.5	speciesdelimitation=1 1 1.5 1	speciesdelimitation=1 1 2 2	speciesdelimitation=1 1 1 0.5	speciesdelimitation=1 1 1.5 1	speciesdelimitation=1 1 2 2
	heredity= 1 1 4	heredity= 1 1 4	heredity= 1 1 4	locusrate = 1 10.0	locusrate = 1 10.0	locusrate = 1 10.0
	P[13] = 0.04095 P[14] = 0.95905	P[13] = 0.04745 P[14] = 0.95255	P[13] = 0.04250 P[14] = 0.95750	P[13] = 0.03165 P[14] = 0.96835	P[13] = 0.02880 P[14] = 0.97120	P[13] = 0.03585 P[14] = 0.96415
